# Supplementary material for: Shotgun Metagenomic Sequencing Analysis as a Diagnostic Strategy for Patients with Lower Respiratory Tract Infections
Source: Microorganisms. 2025 Jun 9;13(6):1338. doi: 10.3390/microorganisms13061338 (PMC12196101; doi:10.3390/microorganisms13061338)
Supplement: Supplementary file 1 [file microorganisms-13-01338-s001.zip]

Archive with 1 entries (1 files):
- microorganisms-3666346-supplementary.pdf
